# Supplementary material for: Anodic Stripping Voltammetric Procedure of Thallium(I) Determination by Means of a Bismuth-Plated Gold-Based Microelectrode Array
Source: Sensors (Basel). 2024 Feb 13;24(4):1206. doi: 10.3390/s24041206 (PMC10892365; doi:10.3390/s24041206)
Supplement: Supplementary file 1 [file sensors-24-01206-s001.zip]

Archive with 1 entries (1 files):
- sensors-2790238-supplementary.pdf
